# Supplementary material for: Characteristics of 9-1-1 Calls Associated with an Increased Risk of Violence Against Paramedics in a Single Canadian Site
Source: Healthcare (Basel). 2025 Jul 25;13(15):1806. doi: 10.3390/healthcare13151806 (PMC12346052; doi:10.3390/healthcare13151806)
Supplement: Supplementary file 1 [file healthcare-13-01806-s001.zip]

Archive with 2 entries (2 files):
- Figure S1. External Violence Incident Report.pdf
- Suppementary Table S1 - Analysis Steps.xlsx
