# Supplementary material for: Characteristics of 9-1-1 Calls Associated with an Increased Risk of Violence Against Paramedics in a Single Canadian Site
Source: Healthcare (Basel). 2025 Jul 25;13(15):1806. doi: 10.3390/healthcare13151806 (PMC12346052; doi:10.3390/healthcare13151806)
Supplement: Supplementary file 1 [file healthcare-13-01806-s001.zip › Suppementary Table S1 - Analysis Steps.xlsx]

## Sheet: Sheet1
Analysis Step 1: Cross Tabulations					Analysis Step 2: Covariates to Keep ( >9 Events in Cross-Tabulations)					Analysis Step 3: Univariate Regression - Any Violence									Analysis Step 4: Adjusted Models (Main Effects) - Any Violence										Analysis Step 4: Adjusted Models (Main Effects + Interactions) - Any Violence										SubGroup Analysis: Adjusted Models (Main Effects): ANY ASSAULT (N= 379)
Category	Covariate	No EVIR	EVIR		Category	Covariate	No EVIR	EVIR		Covariate Category	Covariate	Wald	p	OR	Lower	Upper	Notes / Decisions		Model	Covariate Category	Covariate	Wald	Sig	OR	Lower	Upper	Notes / Decisions		Model	Covariate Category	Covariate	Wald	Sig	OR	Lower	Upper	Notes / Decisions		Model	Covariate Category	Covariate	Wald	Sig	OR	Lower	Upper	Notes / Decisions
Dispatch Priority	1 - Deferable	307	3		Dispatch	3 - Prompt	73207	261		Dispatch Priority	Other Priority (Reference)								1	Dispatch Priority	Priority 4	1.253	0.263	0.922	0.8	1.063	Drop		2a	Pick Up Location	Other Location (Reference)	9.40934	0.0243156						1	Dispatch Priority	Priority 4	1.532	0.216	0.867	0.692	1.087	Drop
	2 - Scheduled	510	0			4 - Urgent	157980	623			Priority 3	1.836	0.175	1.219	0.915	1.625	Drop			Pick Up Location	Other Location (Reference)	32.858									Hotel (1)	0.935492	0.33344	1.54805	0.638561	3.7529	Lost Sig from Model 2			Pick Up Location	Other Location (Reference)	25.385
	3 - Prompt	73207	261		Pick Up	Apartment / Condo	38655	157			Priority 4	4.662	0.031	1.349	1.028	1.77					Private Residence	1.748	0.306	1.11	0.902	1.388	Drop				Street (2)	2.66117	0.102825	1.35011	0.941315	1.93645	Lost Sig from Model 2				Private Residence	0.643	0.423	0.877	0.635	1.21	Drop
	4 - Urgent	157980	623			Hotel	2638	27		High Risk Pick Up Location Code	Other Location (Reference)										Store	2.341	0.126	1.308	0.925	1.884	Drop				Restaurant (3)	6.32497	0.0119049	3.12315	1.28571	7.58652					Store	0.029	0.866	0.951	0.529	1.71	Drop
	8 - Stand By	1034	0			Indoor Shopping Mall	1253	13			Private Residence	0.001	0.978	0.997	0.811	1.226	Drop				Long-Term Care Home	2.095	0.148	1.24	0.903	1.969	Drop			Shift	Day Shift (Reference)	8.30656	0.0157128								Long-Term Care Home	7.982	0.005	2.058	1.247	3.395
	9 - Out of Service	18	2			Single Store	5480	31			Store	15.519	<0.001	2.025	1.426	2.877					Hotel	6.575	0.009	1.788	1.159	2.76					Afternoon Shift (1)	7.70335	0.00551183	1.24957	1.06766	1.46248					Hotel	2.291	0.13	1.622	0.867	3.033	Drop
Pick Up Location	Airport	5287	13			Long-Term Care	6295	18			Long-Term Care home	1.028	0.311	0.821	0.561	1.202	Drop				Street	11.519	<0.001	1.546	1.2	1.993					Overnight Shift (2)	4.90887	0.0267191	1.22362	1.02356	1.46278					Street	2.053	0.152	1.325	0.902	1.946	Drop
	Apartment / Condo	38655	157			House	127288	377			Hotel	28.576	<0.001	3.172	2.077	4.842					Restaurant	21.198	<0.001	2.7	1.693	4.306				Primary Problem	Other Problem (Reference)	774.639	2.39055e-166								Restaurant	1.418	0.234	1.634	0.728	3.667	Drop
	Construction Site	205	0			Street	26988	167			Street	27.829	<0.001	1.917	1.506	2.442				Shift	Day Shift (Reference)	8.826									Intoxication (1)	449.65	8.59675e-100	10.2261	8.24863	12.6776				Shift	Day Shift (Reference)	4.543
	Medical Office	2719	2			Retirement Home	6915	17			Restaurant	58.876	<0.001	5.553	3.584	8.605					Afternoon Shift	8.062	0.001	1.309	1.114	1.539					Mental Health (2)	552.456	3.67881e-122	10.1561	8.371	12.3218					Afternoon Shift	3.939	0.047	1.281	1	1.636
	Nursing Outpost	2246	8			Restaurant / Bar	1395	25		Week Day	The Lord's Day (Reference)						Drop				Overnight Shift	5.424	0.006	1.294	1.076	1.555					Trauma (3)	20.6931	5.39106e-06	1.79152	1.39354	2.30317					Overnight Shift	0.181	0.671	1.06	0.795	1.429	Drop
	Factory / Industrial	3167	4		Day	Monday	36610	116			Monday	1.826	0.177	0.841	0.655	1.081				Primary Problem	Other Problem (Reference)	944.194									Altered Mental Status (4)	38.0383	6.93709e-10	2.92914	2.08169	4.12159				Primary Problem	Other Problem (Reference)	601.399
	Hotel	2638	27			Tuesday	36411	147			Tuesday	0.331	0.565	1.072	0.846	1.358					Intoxication	510.087	<0.001	9.256	7.552	11.344				Acuity	High Acuity	79.7065	4.3438e-19	1.89573	1.64739	2.18152					Intoxication	290.775	<0.001	19.071	13.59	26.763
	Hospital	7749	7			Wednesday	36342	140			Wednesday	0.034	0.854	1.023	0.905	1.299					Mental Health	679.982	<0.001	10.838	8.97	13.095				Patient Demographics	Adult Male	54.9175	1.25694e-13	1.69337	1.47317	1.94649					Mental Health	475.775	<0.001	28.421	21.039	38.392
	Indoor Shopping Mall	1253	13			Thursday	35791	137			Thursday	0.017	0.895	1.016	0.799	1.292					Trauma	21.757	<0.001	1.714	1.369	2.145				Pick Up Location * Primary Presenting Problem	Location * Primary Problem (Constant)	22.6277	0.0310585								Trauma	9.884	0.002	1.936	1.282	2.921
	Jail / Prison	661	6			Friday	36247	141			Friday	0.07	0.791	1.033	0.813	1.311					Chest Pain	1.122	0.491	1.133	0.795	1.615	Drop				Hotel*Intoxication	0.824325	0.363919	0.59533	0.194321	1.82388					Chest Pain	0.6787	0.407	0.703	0.306	1.617	Drop
	Single Store	5480	31			Saturday	34768	130			Saturday	0.003	0.953	0.993	0.778	1.266					Altered Mental Status	64.171	<0.001	3.266	2.414	4.418					Hotel*Mental Health	0.054015	0.816219	1.14939	0.355241	3.71891					Altered Mental Status	70.853	<0.001	5.934	3.92	8.983
	School / College	1890	3			Sunday	35415	130		Shift	Day Shift (Reference)									Acuity	High Acuity	77.738	<0.001	1.886	1.631	2.18					Hotel*Trauma	2.62814	0.104985	3.04441	0.792412	11.6965				Acuity	High Acuity	70.853	<0.001	2.949	2.365	3.677
	Mining Site	5	0		Shift	Day Shift	89968	250			Afternoon Shift	28.01	<0.001	1.521	1.302	1.777				Life Cycle Age * Sex	Children - Female	6.34072	0.0117997	0.374082	0.174013	0.804176					Hotel*Altered Mental Status	1.50944	0.219225	2.90247	0.530295	15.8861				Patient Demographics	Seniors - Male (Reference	14.6802	0.0403249
	Long-Term Care	6295	18			Afternoon Shift	104563	442			Overnight Shift	27.153	<0.001	1.596	1.339	1.903					Children - Male	8.98952	0.00271532	0.253599	0.103428	0.621809					Street*Intoxication	0.083902	0.772078	0.930982	0.573831	1.51042					Children - Female	4.68085	0.0305007	0.20957	0.050876	0.863267
	Office Building	1704	2			Overnight Shift	56152	249		Patient Sex	Other (Reference)						Drop				Youth - Female	8.49311	0.00356493	0.563861	0.383554	0.828929					Street*Mental Health	0.495807	0.481349	1.19844	0.72408	1.98357					Children - Male	4.59886	0.0319931	0.114547	0.0158103	0.829901
	Sports Facility	1203	1		Patient Sex	Male	112392	598			Female	0.435	0.51	0.682	0.218	2.13	Drop				Youth - Male	1.0265	0.310982	0.836623	0.592466	1.1814					Street*Trauma	1.34824	0.245586	0.722505	0.417416	1.25058					Youth - Female	5.72076	0.0167654	0.530995	0.316094	0.891999
	Farm	54	0			Female	111397	307			Male	0.224	0.636	1.316	0.422	4.101	Drop				Working Age - Female	2.13327	0.144133	0.833832	0.65339	1.0641					Street*Altered Mental Status	1.16942	0.279521	1.57027	0.693079	3.55767					Youth - Male	1.85402	0.173316	0.711411	0.435771	1.1614
	House	127288	377			X	742	3		Contact CTAS	CTAS 5 (Reference)										Working Age - Male	9.56121	0.00198732	1.4173	1.1362	1.76793					Restaurant*Intoxication	2.37445	0.123335	0.405805	0.128861	1.27795					Working Age - Female	2.88324	0.0895057	0.732709	0.511713	1.04915
	Street	26988	167		CTAS	1 - Resuscitation	4664	28			CTAS 4	3.823	0.051	0.663	0.853	1.713	Drop				Seniors - Female	6.54978	0.0104897	0.705173	0.539654	0.921459					Restaurant*Mental Health	0.209511	0.647151	1.3327	0.38961	4.55864					Working Age - Male	3.57368	0.0587021	0.714174	0.503767	1.01246
	Fairground	977	7			2 - Emergent	47981	300			CTAS 3 - Urgent	1.13	0.286	1.209	0.853	1.713	Drop				Seniors - Male (Reference)										Restaurant*Trauma	0.016799	0.896874	1.10154	0.255207	4.75451					Seniors - Female	4.64405	0.0311614	0.656385	0.447575	0.962613
	Retirement Home	6915	17			3 - Urgent	125341	469			CTAS 2 - Emergent	15.051	<0.001	2.02	1.416	2.882	Reclassify into "High Acuity"														Restaurant*Altered Mental Status	2.29169	0.130068	3.20175	0.709677	14.4449
	Golf Course	72	0			4 - Less Urgent	33603	69			CTAS 1 - Resuscitation	4.16	0.041	1.648	1.02	2.663			Model	Covariate Category	Covariate	Wald	Sig	OR	Lower	Upper	Notes / Decisions
	Water / Boat	46	1			5 - Non-Urgent	10986	34		High Risk Problem Code	Other Problem (Reference)								2	Pick Up Location	Other Location (Reference)	28.714	<0.001																Model	Covariate Category	Covariate	Wald	Sig	OR	Lower	Upper	Notes / Decisions
	Restaurant / Bar	1395	25		Primary Problem Code	Dyspnea	15665	26			General Problem	1.786	0.181	1.186	0.923	1.524	Drop				Hotel	4.492	0.041	1.509	1.016	2.24			Model	Covariate Category	Covariate	Wald	Sig	OR	Lower	Upper	Notes / Decisions		2	Pick Up Location	Other Location (Reference)
	Casino	24	0			Altered Level of Consciousness	4490	42			Intoxication	657.692	<0.001	16.534	13.343	20.487					Street	10.07	0.001	1.338	1.119	1.6			2b	Pick Up Location	Other Location (Reference)	26.6266	7.04992e-06								Long-Term Care Home	21.917	<0.001	2.518	1.711	3.707
	Other	5558	54			Behaviour / Psychiatric	10576	219			Abdominal Pain	2.857	0.091	1.357	0.952	1.933	Drop				Restaurant	18.628	<0.001	2.847	1.644	3.764					Hotel (1)	4.67374	0.0306272	1.54625	1.04155	2.29551				Shift	Day Shift (Reference)
Day	Monday	36610	116			Confusion / Disorientation	2192	10			Mental Health	558.787	<0.001	12.712	10.295	15.695				Shift	Day Shift (Reference)	8.783	0.012								Street (2)	7.54838	0.00600641	1.28286	1.07401	1.53233					Afternoon Shift	4.142	0.042	1.289	1.009	1.645
	Tuesday	36411	147			Ischemic Chest Pain	8453	19			Dyspnea	0.008	0.93	1.019	0.671	1.547	Drop				Afternoon Shift	8.008	0.003	1.265	1.081	1.481					Restaurant (3)	18.3821	1.80745e-05	2.47982	1.63725	3.75599					Overnight Shift	0.156	0.693	1.06	0.792	1.421
	Wednesday	36342	140			Non-Ischemic Chest Pain	5081	16			Trauma	31.941	<0.001	2.024	1.585	2.584					Overnight Shift	5.438	0.011	1.259	1.054	1.505				Shift	Day Shift (Reference)	7.86481	0.0195965							Primary Problem	Other Problem (Reference)
	Thursday	35791	137			Abdominal Pain	17644	39			Chest Pain	6.008	0.014	1.588	1.097	6.564				Primary Problem	Other Problem (Reference)	955.68	<0.001								Afternoon Shift (1)	7.11766	0.00763283	1.2392	1.05856	1.45066					Intoxication	340.728	<0.001	21.37	15.439	29.581
	Friday	36247	141			Musculoskeletal Injury	14696	36			Altered Mental Status	93.032	<0.001	4.777	3.477	6.564					Intoxication	532.955	<0.001	9.06	7.493	10.954					Overnight Shift (2)	4.96368	0.025885	1.2254	1.02475	1.46534					Mental Health	518.858	<0.001	30.37	22.67	40.801
	Saturday	34768	130			Trauma	20492	80		Patient Age 5-year Buckets	>80 (Reference)						Poor interperability. Reclassify into Statistics Canada Life Cycle Groupings				Mental Health	706.014	<0.001	10.59	8.892	12.611				Primary Problem	Other Problem (Reference)	583.806	4.9532e-125								Trauma	14.802	<0.001	2.196	1.471	3.277
	Sunday	35415	130			Drug / Alcohol Overdose	6922	201			0-4	0.000636324	0.979875	2.67455e-07	0						Trauma	21.323	<0.001	1.675	1.347	2.084					Intoxication (1)	426.945	7.51455e-95	10.9274	8.7098	13.7097					Altered Mental Status	74.405	<0.001	6.068	4.028	9.14
Shift	Day Shift	89968	250			Weakness / Dizziness ‎/ Unwell	44165	88			5-9	1.66392	0.197075	0.553931	0.225763	1.35912					Altered Mental Status	64.393	<0.001	3.275	2.433	4.409					Mental Health (2)	318.162	3.64172e-71	7.20159	5.79713	8.9463				Acuity	High Acuity	90.362	<0.001	2.866	2.307	3.561
	Afternoon Shift	104563	442			Other	10681	18			10-14	1.0548	0.304404	0.669573	0.311427	1.43959				Acuity	High Acuity	78.501	<0.001	1.868	1.622	2.152					Trauma (3)	12.6377	0.000378051	1.5647	1.22246	2.00276				Patient Demographics	Seniors - Male (Reference
	Overnight Shift	56152	249		Age	>80	45799	106			15-19	0.0188344	0.890842	1.03482	0.634679	1.68725				Life Cycle Age*Sex	Other Group (Reference)										Altered Mental Status (4)	13.3591	0.00025717	2.73697	1.5951	4.69626					Children - Female	4.382	0.036	0.22	0.053	0.908
Patient Gender	Male	112392	598			75-79	16692	48			20-24	26.2373	3.01936e-07	2.23623	1.64353	3.04266					Children - Male	6.731	0.009	0.311	0.129	0.752				Acuity	High Acuity	10.0588	0.00151625	1.45193	1.1531	1.8282					Children - Male	4.347	0.037	0.122	0.017	0.881
	Female	111397	307			70-74	15370	31			25-29	71.0509	3.48126e-17	3.24788	2.46969	4.27129					Working Age - Male	64.942	<0.001	1.781	1.547	2.049				Patient Demographics	Adult Male	54.678	1.41988e-13	1.69276	1.47233	1.94619					Youth - Female	4.393	0.036	0.574	0.341	0.965
	X	742	3			65-69	13453	37			30-34	42.0528	8.8844e-11	2.63682	1.96704	3.53465														Pick Up Location * Primary Presenting Problem	High Acuity*Primary Problem (Constant)	69.171	3.39617e-14								Youth - Male	0.997	0.318	0.779	0.478	1.271
Age	>80	45799	106			55-59	13956	65			35-39	47.6432	5.11293e-12	2.80703	2.09394	3.76294															HighAcuity*Intoxication	2.21001	0.137117	0.75405	0.519712	1.09405					Working Age - Female	1.743	0.187	0.785	0.547	1.125
	75-79	16692	48			50-54	13852	60			40-44	33.7376	6.30689e-09	2.51315	1.8415	3.42979															High Acuity*Mental Health	47.7306	4.89001e-12	3.54911	2.47773	5.08376					Working Age - Male	1.573	0.21	0.802	0.569	1.132
	70-74	15370	31			45-49	12236	74			45-49	36.8146	1.29913e-09	2.60667	1.91284	3.55217															High Acuity*Trauma	0.759829	0.383382	1.24087	0.763811	2.01587					Seniors - Female	5.464	0.019	0.633	0.432	0.929
	65-69	13453	37			40-44	10774	65			50-54	40.023	2.50991e-10	2.61302	1.94048	3.51865															High Acuity*Altered Mental Status	1.69772	0.192586	1.54729	0.802439	2.98354
	55-59	13956	65			35-39	11003	64			55-59	14.9955	0.000107771	1.8715	1.36277	2.57012
	50-54	13852	60			30-34	12006	78			60-64	19.6299	9.3986e-06	2.01235	1.47691	2.74191
	45-49	12236	74			25-29	12781	78			65-69	0.814333	0.366842	1.18832	0.816928	1.72855													Model	Covariate Category	Covariate	Wald	Sig	OR	Lower	Upper
	40-44	10774	65			20-24	13303	100			70-74	0.453237	0.500802	0.871441	0.583785	1.30084													2c	Pick Up Location	Other Location (Reference)	0.642281	0.886688
	35-39	11003	64			15-19	12752	66			75-79	1.55293	0.212703	1.24246	0.883071	1.74812															Hotel (1)	0.260256	0.609944	1.23894	0.54395	2.8219	Losg Significance
	30-34	12006	78			10-14	7933	19		StatsCan Life Cycle Age Groupings	Children (0-14 Years)	10.505	0.001	0.382	0.214	0.684	Lower Risk														Street (2)	0.289415	0.590596	0.894623	0.596283	1.34223	Lost Significance
	25-29	12781	78								Youth (15-24 Years)	16.872	<0.001	1.69	1.316	2.171															Restaurant (3)	0.0614432	0.804229	0.778378	0.107358	5.64346	Lost Significance
	20-24	13303	100								Working Age (25-64 Years)	123.371	<0.001	2.404	2.059	2.807														Shift	Day Shift (Reference)	2.97463	0.225979
	15-19	12752	66		Step 2a: Composite Variable Generation						Seniors (65+ Years; Reference)																				Afternoon Shift (1)	2.97439	0.0845918	1.16493	0.979385	1.38563	Lost Significance
	10-14	7933	19		Category	Constituent Codes	New Variable			Life Cycle Age * Sex	Children - Female	4.94	0.026	0.421	0.197	0.903	Lower Risk														Overnight Shift (2)	0.798554	0.371526	1.09571	0.896664	1.33895	Lost Significance
	5-9	4517	7		High Risk Location	Apartment / Condo	Private Residence				Children - Male	9.503	0.002	0.245	0.1	0.599	Lower Risk													Primary Problem	Other Problem (Reference)	955.086	1.93045e-205
	0-4	3900	5			House					Youth - Female	0.973	0.324	1.206	0.831	1.748															Intoxication (1)	533.431	5.06442e-118	9.40125	7.7732	11.3703
CTAS	1 - Resuscitation	4664	28			Indoor Shopping Mall	Store				Youth - Male	8.963	0.003	1.646	1.182	2.293															Mental Health (2)	705.761	1.67091e-155	10.5954	8.90197	12.6109
	2 - Emergent	47981	300			Single Store					Working Age - Female	2.808	0.094	1.22	0.967	1.54															Trauma (3)	21.6029	3.35336e-06	1.66911	1.34483	2.0716
	3 - Urgent	125341	469			Long-Term Care	Long-Term Care (LTC) Home				Working Age - Male	95.948	<0.001	2.731	2.333	3.338	Highest Risk														Altered Mental Status (4)	63.7801	1.39114e-15	3.3498	2.48983	4.50679
	4 - Less Urgent	33603	69			Retirement Home					Seniors - Female	7.314	0.007	0.693	0.531	0.904	Lower Risk													Acuity	High Acuity	78.9224	6.45993e-19	1.88632	1.63987	2.16982
	5 - Non-Urgent	10986	34			Hotel	Hotel				Seniors - Male (Reference)																			Patient Demographics	Adult Male	57.1062	4.12912e-14	1.70985	1.48778	1.96508
	SCA - 1 - Sudden Cardiac Arrest	1807	5			Street	Street																							Call Location*Shift	Call Location*Shift (Constant)	11.6614	0.0699621
Primary Problem Code	Cardiac Arrest (Medical)	4375	9			Restaurant / Bar	Restaurant																								Hotel*Afternoon Shift	0.976697	0.323016	1.6439	0.613408	4.40557
	Cardiac Arrest (Traumatic)	237	2		High Risk Problem	Altered Level of Consciousness	Altered Mental Status (AMS)																								Hotel*Overnight Shift	0.00269383	0.958607	0.970731	0.316162	2.98049
	06	259	2			Confusion / Disorientation																									Street*Afternoon Shift	3.31117	0.0688103	1.54237	0.967142	2.45974
	07	75	0			Ischemic Chest Pain	Chest Pain																								Street*Overnight Shift	5.92054	0.0149653	1.88633	1.13138	3.14506
	08	867	3			Non-Ischemic Chest Pain																									Restaurant*Afternoon Shift	0.868563	0.351353	2.67001	0.338485	21.0615
	10	1339	7			Musculoskeletal Injury	Trauma																								Restaurant*Overnight Shift	2.54875	0.110381	5.39707	0.681247	42.7574
	Airway Obstruction	568	2			Trauma / Injury
	Dyspnea	15665	26			Dyspnea	Dyspnea
	Respiratory Arrest	45	0			Behaviour / Psychiatric	Mental Health
	2700	47	0			Abdominal Pain	Abdominal Pain
	2800	54	0			Drug / Alcohol Overdose	Intoxication
	Hemorrhage	3260	7			Weakness / Dizziness / Unwell	General Problem
	Hypotension	900	2			Other
	Suspected Sepsis	294	0		Patient Sex	Male	Male
	Traumatic Brain Injury	153	0			Female	Female
	Stroke / TIA	2690	2
	Temporary Loss of Consciousness	6366	6
	Altered Level of Consciousness	4490	42
	Headache	3869	7
	Behaviour / Psychiatric	10576	219
	Active Seizure	857	6
	Paralysis / Spinal Trauma	22	0
	Confusion / Disorientation	2192	10
	Unconscious	998	7
	Post-Ictal	4709	9
	Ischemic Chest Pain	8453	19
	Palpitations	3298	3
	Pulmonary Edema	92	0
	Post-Arrest	57	0
	Cardiogenic Shock	40	0
	STEMI	479	0
	Hyperkalemia	36	0
	Non-Ischemic Chest Pain	5081	16
	Abdominal Pain	17644	39
	Back Pain	6559	9
	Nausea / Vomiting / Diarrhea	5780	8
	Musculoskeletal	14696	36
	Trauma	20492	80
	Obstetrical Emergency	1100	0
	Gynecological Emergency	394	2
	Newborn	69	0
	Drug / Alcohol Overdose	6922	201
	Suspected Opioid Overdose	615	2
	Poisoning / Toxic Exposure	345	2
	Diabetic Emergency	1894	8
	Allergic Reaction	1906	2
	Anaphylaxis	533	0
	Adrenal Crisis	16	0
	Novel Medications	7	0
	Home Medical Technology	228	0
	Lift Assist	4094	9
	Inter-Facility Transfer	6096	1
	Environmental Emergency	268	1
	Weakness / Dizziness ‎/ Unwell	44165	88
	Treatment / Diagnosis & Return	259	0
	Convalescent / Invalid / Return Home	40	0
	Infectious Disease	1220	0
	Organ Retrieval / Transfer	121	0
	Organ Recipient	15	0
	Other	10681	18
